# Supplementary material for: Activity of Colistin in Combination with Meropenem, Tigecycline, Fosfomycin, Fusidic Acid, Rifampin or Sulbactam against Extensively Drug-Resistant Acinetobacter baumannii in a Murine Thigh-Infection Model
Source: PLoS One. 2016 Jun 17;11(6):e0157757. doi: 10.1371/journal.pone.0157757 (PMC4912081; doi:10.1371/journal.pone.0157757)
Supplement: S1 File — (ZIP) [file pone.0157757.s001.zip]

Archive with 4 entries (3 files):
- Data/
- Data/Combination therapy.xlsx
- Data/MIC.xlsx
- Data/Monotherapy.xlsx
