# Supplementary material for: Activity of Colistin in Combination with Meropenem, Tigecycline, Fosfomycin, Fusidic Acid, Rifampin or Sulbactam against Extensively Drug-Resistant Acinetobacter baumannii in a Murine Thigh-Infection Model
Source: PLoS One. 2016 Jun 17;11(6):e0157757. doi: 10.1371/journal.pone.0157757 (PMC4912081; doi:10.1371/journal.pone.0157757)
Supplement: S1 File — (ZIP) [file pone.0157757.s001.zip › Data/Combination therapy.xlsx]

## Sheet: 24h
		CST+MER		CST+TIG		CST+FOS		CST+FD		CST+RIF		CST+SUL
Strain NO.	Murine NO.	CST+MER	Log 10	CST+TIG	Log 10	CST+FOS	Log 10	CST+FD	Log 10	CST+RIF	Log 10	CST+SUL	Log 10
AB-1	1	587	2.76864	6400	3.80618	3850	3.58546	150	2.17609	75	1.87506	54300	4.7348
	2	191	2.28103	2450	3.38917	3180	3.50243	63	1.79934	20	1.30103	76700	4.8848
	3	443	2.6464	2950	3.46982	1940	3.2878	42	1.62325	65	1.81291	12800	4.10721
	4	299	2.47567	4020	3.60423	1890	3.27646	26	1.41497	25	1.39794	25800	4.41162
	5	183	2.26245	5370	3.72997	2160	3.33445	60	1.77815	36	1.5563	13200	4.12057
AB-2	1	552	2.74194	6050	3.78176	3560	3.55145	152	2.18184	66	1.81954	48500	4.68574
	2	165	2.21748	2120	3.32634	1240	3.09342	360	2.5563	25	1.39794	21600	4.33445
	3	575	2.75967	6450	3.80956	3270	3.51455	560	2.74819	37	1.5682	36300	4.55991
	4	577	2.76118	6570	3.81757	5350	3.72835	472	2.67394	36	1.5563	99500	4.99782
	5	121	2.08279	6540	3.81558	2590	3.4133	183	2.26245	95	1.97772	13100	4.11727
AB-3	1	40.7	1.60959	71000	4.85126	5300	3.72428	76	1.88081	39	1.59106	30600	4.48572
	2	55.8	1.74663	62400	4.79518	4330	3.63649	38	1.57978	42	1.62325	13700	4.13672
	3	47.2	1.67394	52900	4.72346	394	2.5955	51	1.70757	28	1.44716	20400	4.30963
	4	39	1.59106	46700	4.66932	3910	3.59218	76	1.88081	67	1.82607	33200	4.52114
	5	61.2	1.78675	70100	4.84572	5250	3.72016	60	1.77815	78	1.89209	27200	4.43457
AB-4	1	168	2.22531	4380	3.64147	960	2.98227	130	2.11394	73	1.86332	44600	4.64933
	2	162	2.20952	11900	4.07555	1200	3.07918	310	2.49136	59	1.77085	78700	4.89597
	3	192	2.2833	15600	4.19312	700	2.8451	148	2.17026	25	1.39794	37600	4.57519
	4	105	2.02119	9430	3.97451	2100	3.32222	840	2.92428	55	1.74036	28100	4.44871
	5	246	2.39094	2440	3.38739	1030	3.01284	237	2.37475	123	2.08991	72200	4.85854
AB-5	1	482	2.68305	8910	3.94988	21700	4.33646	648	2.81158	47	1.6721	22300	4.3483
	2	560	2.74819	19400	4.2878	19900	4.29885	580	2.76343	28	1.44716	26500	4.42325
	3	80.1	1.90363	59100	4.77159	21900	4.34044	760	2.88081	9	0.954243	22400	4.35025
	4	230	2.36173	5650	3.75205	41500	4.61805	920	2.96379	25	1.39794	69700	4.84323
	5	580	2.76343	6210	3.79309	24000	4.38021	1000	3	34	1.53148	9900	3.99564
AB-6	1	1580	3.19866	70600	4.8488	62500	4.79588	512	2.70927	54	1.73239	54000	4.73239
	2	1620	3.20952	51500	4.71181	40300	4.60531	296	2.47129	165	2.21748	26400	4.4216
	3	8980	3.95328	10000	4	44100	4.64444	768	2.88536	135	2.13033	34300	4.53529
	4	4790	3.68034	53500	4.72835	42100	4.62428	472	2.67394	460	2.66276	28000	4.44716
	5	6000	3.77815	81500	4.91116	53400	4.72754	272	2.43457	156	2.19312	23900	4.3784
AB-7	1	3730	3.57171	4560	3.65896	3900	3.59106	64	1.80618	40	1.60206	16300	4.21219
	2	6930	3.84073	5420	3.734	2750	3.43933	16	1.20412	33	1.51851	9100	3.95904
	3	3960	3.5977	4500	3.65321	3130	3.49554	48	1.68124	78	1.89209	23000	4.36173
	4	4000	3.60206	4330	3.63649	3450	3.53782	80	1.90309	74	1.86923	13300	4.12385
	5	4700	3.6721	4790	3.68034	1900	3.27875	92	1.96379	45	1.65321	13600	4.13354
AB-8	1	32100	4.50651	6690	3.82543	3150	3.49831	648	2.81158	34	1.53148	29000	4.4624
	2	35400	4.549	5280	3.72263	1590	3.2014	216	2.33445	73	1.86332	10400	4.01703
	3	14100	4.14922	7860	3.89542	3100	3.49136	100	2	45	1.65321	14100	4.14922
	4	9700	3.98677	7600	3.88081	3090	3.48996	784	2.89432	39	1.59106	17500	4.24304
	5	51500	4.71181	5840	3.76641	2190	3.34044	232	2.36549	39	1.59106	10500	4.02119
AB-9	1	16700	4.22272	4830	3.68395	2040	3.30963	664	2.82217	26	1.41497	30200	4.48001
	2	11100	4.04532	7110	3.85187	2360	3.37291	440	2.64345	5	0.69897	28300	4.45179
	3	6740	3.82866	7610	3.88138	3490	3.54283	546	2.73719	8	0.90309	54400	4.7356
	4	8220	3.91487	6830	3.83442	4820	3.68305	420	2.62325	13	1.11394	86300	4.93601
	5	9820	3.99211	4280	3.63144	2700	3.43136	240	2.38021	21	1.32222	43700	4.64048
AB-10	1	21700	4.33646	7200	3.85733	4180	3.62118	294	2.46835	39	1.59106	53600	4.72916
	2	16200	4.20952	7920	3.89873	3550	3.55023	345	2.53782	175	2.24304	33400	4.52375
	3	8700	3.93952	5110	3.70842	3070	3.48714	592	2.77232	34	1.53148	40700	4.60959
	4	9750	3.989	8630	3.93601	4760	3.67761	944	2.97497	55	1.74036	57100	4.75664
	5	17000	4.23045	9860	3.99388	5090	3.70672	110	2.04139	50	1.69897	57000	4.75587
AB-11	1	9780	3.99034	86600	4.93752	8070	3.90687	816	2.91169	85	1.92942	78400	4.89432
	2	8980	3.95328	97500	4.989	9030	3.95569	440	2.64345	53	1.72428	88100	4.94498
	3	67000	4.82607	11800	4.07188	4020	3.60423	320	2.50515	57	1.75587	14800	4.17026
	4	30700	4.48714	53900	4.73159	1940	3.2878	406	2.60853	158	2.19866	25100	4.39967
	5	10500	4.02119	12800	4.10721	6690	3.82543	280	2.44716	60	1.77815	87000	4.93952
AB-12	1	58000	4.76343	7530	3.87679	3110	3.49276	1830	3.26245	47	1.6721	20900	4.32015
	2	57300	4.75815	6210	3.79309	2960	3.47129	1060	3.02531	37	1.5682	27400	4.43775
	3	38500	4.58546	8280	3.91803	3970	3.59879	2100	3.32222	46	1.66276	37600	4.57519
	4	40200	4.60423	7110	3.85187	3130	3.49554	946	2.97589	42	1.62325	20900	4.32015
	5	30500	4.4843	6400	3.80618	2530	3.40312	912	2.95999	38	1.57978	14200	4.15229

## Sheet: 48h
		CST+MER		CST+TIG		CST+FOS		CST+FD		CST+RIF		CST+SUL
Strain NO.	Murine NO.	CST+MER	Log 10	CST+TIG	Log 10	CST+FOS	Log 10	CST+FD	Log 10	CST+RIF	Log 10	CST+SUL	Log 10
AB-1	1	40	1.60206	608	2.7839	1320	3.12057	28	1.44716	5	0.69897	2420	3.38382
	2	25	1.39794	574	2.75891	1240	3.09342	10	1	11	1.04139	3840	3.58433
	3	88	1.94448	4250	3.62839	795	2.90037	7	0.845098	9	0.954243	2690	3.42975
	4	29	1.4624	649	2.81224	4300	3.63347	4	0.60206	5	0.69897	920	2.96379
	5	55	1.74036	804	2.90526	972	2.98767	1	0	5	0.69897	3770	3.57634
AB-2	1	29	1.4624	930	2.96848	2400	3.38021	28	1.44716	2	0.30103	1400	3.14613
	2	12	1.07918	380	2.57978	1240	3.09342	6	0.778151	12	1.07918	7200	3.85733
	3	36	1.5563	960	2.98227	1540	3.18752	10	1	7	0.845098	2850	3.45484
	4	38	1.57978	910	2.95904	849	2.92891	8	0.90309	12	1.07918	4020	3.60423
	5	92	1.96379	810	2.90849	1090	3.03743	4	0.60206	8	0.90309	5400	3.73239
AB-3	1	46	1.66276	1060	3.02531	642	2.80754	18	1.25527	9	0.954243	2990	3.47567
	2	30	1.47712	600	2.77815	1080	3.03342	7	0.845098	4	0.60206	6810	3.83315
	3	33	1.51851	353	2.54777	374	2.57287	5	0.69897	1	0	2350	3.37107
	4	97	1.98677	700	2.8451	470	2.6721	1	0	2	0.30103	2140	3.33041
	5	86	1.9345	1050	3.02119	579	2.76268	11	1.04139	6	0.778151	2150	3.33244
AB-4	1	99	1.99564	2650	3.42325	30800	4.48855	1	0	11	1.04139	1910	3.28103
	2	64	1.80618	1780	3.25042	19500	4.29003	1	0	2	0.30103	3430	3.53529
	3	23	1.36173	2340	3.36922	41000	4.61278	7	0.845098	7	0.845098	4460	3.64933
	4	16	1.20412	14500	4.16137	26730	4.427	15	1.17609	11	1.04139	1080	3.03342
	5	30	1.47712	6600	3.81954	26900	4.42975	2	0.30103	2	0.30103	960	2.98227
AB-5	1	19	1.27875	1330	3.12385	4840	3.68485	1	0	3	0.477121	2450	3.38917
	2	13	1.11394	2910	3.46389	2210	3.34439	4	0.60206	4	0.60206	3200	3.50515
	3	18	1.25527	650	2.81291	3540	3.549	2	0.30103	6	0.778151	4160	3.61909
	4	41	1.61278	1470	3.16732	2470	3.3927	17	1.23045	2	0.30103	3700	3.5682
	5	8	0.90309	1310	3.11727	1360	3.13354	18	1.25527	1	0	8310	3.9196
AB-6	1	3940	3.5955	5900	3.77085	5940	3.77379	5	0.69897	12	1.07918	2790	3.4456
	2	4440	3.64738	3250	3.51188	8260	3.91698	5	0.69897	7	0.845098	4310	3.63448
	3	1400	3.14613	1500	3.17609	8020	3.90417	14	1.14613	3	0.477121	5130	3.71012
	4	9250	3.96614	800	2.90309	8230	3.9154	8	0.90309	2	0.30103	3540	3.549
	5	1120	3.04922	2250	3.35218	1090	3.03743	50	1.69897	3	0.477121	4770	3.67852
AB-7	1	6030	3.78032	840	2.92428	737	2.86747	8	0.90309	1	0	1190	3.07555
	2	1100	3.04139	810	2.90849	1460	3.16435	11	1.04139	2	0.30103	2120	3.32634
	3	7660	3.88423	1750	3.24304	1700	3.23045	15	1.17609	5	0.69897	3180	3.50243
	4	7200	3.85733	1490	3.17319	1820	3.26007	14	1.14613	6	0.778151	5210	3.71684
	5	6050	3.78176	1180	3.07188	1340	3.1271	17	1.23045	7	0.845098	3800	3.57978
AB-8	1	1080	3.03342	1000	3	700	2.8451	20	1.30103	3	0.477121	3170	3.50106
	2	6040	3.78104	920	2.96379	433	2.63649	32	1.50515	3	0.477121	2300	3.36173
	3	12000	4.07918	1170	3.06819	502	2.7007	67	1.82607	2	0.30103	1850	3.26717
	4	8980	3.95328	1140	3.0569	458	2.66087	46	1.66276	1	0	2660	3.42488
	5	9730	3.98811	8760	3.9425	570	2.75587	43	1.63347	4	0.60206	1090	3.03743
AB-9	1	1130	3.05308	720	2.85733	1950	3.29003	123	2.08991	6	0.778151	630	2.79934
	2	1290	3.11059	1060	3.02531	872	2.94052	150	2.17609	5	0.69897	1760	3.24551
	3	1100	3.04139	1140	3.0569	1030	3.01284	101	2.00432	2	0.30103	940	2.97313
	4	1350	3.13033	1020	3.0086	1200	3.07918	78	1.89209	1	0	1570	3.1959
	5	3230	3.5092	2420	3.38382	960	2.98227	44	1.64345	1	0	1230	3.08991
AB-10	1	1080	3.03342	3080	3.48855	850	2.92942	4	0.60206	2	0.30103	2980	3.47422
	2	6660	3.82347	2180	3.33846	798	2.902	6	0.778151	8	0.90309	1840	3.26482
	3	1570	3.1959	1760	3.24551	981	2.99167	1	0	12	1.07918	3320	3.52114
	4	1150	3.0607	5290	3.72346	650	2.81291	6	0.778151	2	0.30103	1860	3.26951
	5	1150	3.0607	1470	3.16732	280	2.44716	5	0.69897	2	0.30103	2200	3.34242
AB-11	1	1440	3.15836	1290	3.11059	557	2.74586	15	1.17609	7	0.845098	1010	3.00432
	2	2430	3.38561	1460	3.16435	652	2.81425	15	1.17609	1	0	3530	3.54777
	3	1220	3.08636	1770	3.24797	415	2.61805	9	0.954243	2	0.30103	3800	3.57978
	4	4380	3.64147	8010	3.90363	497	2.69636	5	0.69897	6	0.778151	1920	3.2833
	5	3640	3.5611	1920	3.2833	764	2.88309	7	0.845098	4	0.60206	3400	3.53148
AB-12	1	10000	4	11200	4.04922	3100	3.49136	341	2.53275	3	0.477121	2800	3.44716
	2	1520	3.18184	8150	3.91116	2080	3.31806	197	2.29447	2	0.30103	6970	3.84323
	3	7270	3.86153	7420	3.8704	3700	3.5682	92	1.96379	4	0.60206	3900	3.59106
	4	8090	3.90795	10600	4.02531	6350	3.80277	76	1.88081	5	0.69897	6280	3.79796
	5	8440	3.92634	6600	3.81954	4240	3.62737	270	2.43136	2	0.30103	5820	3.76492
