# Supplementary material for: Activity of Colistin in Combination with Meropenem, Tigecycline, Fosfomycin, Fusidic Acid, Rifampin or Sulbactam against Extensively Drug-Resistant Acinetobacter baumannii in a Murine Thigh-Infection Model
Source: PLoS One. 2016 Jun 17;11(6):e0157757. doi: 10.1371/journal.pone.0157757 (PMC4912081; doi:10.1371/journal.pone.0157757)
Supplement: S1 File — (ZIP) [file pone.0157757.s001.zip › Data/MIC.xlsx]

## Sheet: MIC-first day
Strain NO.	MIC (mg/L)
	colistin	meropenem	Tigecycline	fosfomycin	fusidic acid	Rifampin	sulbactam
AB-1	0.5	32	1	512	64	8	64
AB-2	0.5	32	1	512	128	16	32
AB-3	0.5	32	1	256	64	16	64
AB-4	0.5	16	2	512	32	64	128
AB-5	1	16	1	>512	128	16	32
AB-6	0.5	64	0.5	>512	16	32	64
AB-7	0.5	64	1	>512	32	32	32
AB-8	0.5	64	1	>512	64	64	32
AB-9	0.25	128	0.5	512	32	64	128
AB-10	0.5	64	1	256	32	128	16
AB-11	0.5	64	2	>512	64	32	32
AB-12	0.25	128	2	256	256	64	64

## Sheet: MIC-second day
Strain NO.	MIC (mg/L)
	colistin	meropenem	Tigecycline	fosfomycin	fusidic acid	Rifampin	sulbactam
AB-1	0.5	32	1	512	64	8	64
AB-2	0.5	32	1	512	128	16	32
AB-3	0.5	32	1	256	64	8	64
AB-4	0.5	16	2	512	32	64	128
AB-5	1	16	0.5	>512	128	16	32
AB-6	0.5	32	0.5	>512	16	16	64
AB-7	1	64	1	>512	64	32	32
AB-8	0.5	64	1	>512	64	64	32
AB-9	0.25	128	0.5	512	32	64	128
AB-10	0.5	64	5	256	64	128	16
AB-11	0.5	64	2	>512	64	32	32
AB-12	0.25	128	2	256	256	64	64

## Sheet: MIC-third day
Strain NO.	MIC (mg/L)
	colistin	meropenem	Tigecycline	fosfomycin	fusidic acid	Rifampin	sulbactam
AB-1	0.5	32	0.5	512	64	16	64
AB-2	1	32	1	512	64	16	32
AB-3	0.5	32	1	256	64	16	32
AB-4	0.5	16	2	512	32	64	128
AB-5	1	16	1	>512	128	16	32
AB-6	0.5	64	0.5	>512	16	32	64
AB-7	0.5	64	0.5	>512	32	32	32
AB-8	0.5	64	1	>512	64	64	32
AB-9	0.25	128	0.5	256	32	64	128
AB-10	0.5	32	1	256	32	128	32
AB-11	0.5	64	2	>512	64	32	32
AB-12	0.25	128	2	256	128	64	64
