# Supplementary material for: Activity of Colistin in Combination with Meropenem, Tigecycline, Fosfomycin, Fusidic Acid, Rifampin or Sulbactam against Extensively Drug-Resistant Acinetobacter baumannii in a Murine Thigh-Infection Model
Source: PLoS One. 2016 Jun 17;11(6):e0157757. doi: 10.1371/journal.pone.0157757 (PMC4912081; doi:10.1371/journal.pone.0157757)
Supplement: S1 File — (ZIP) [file pone.0157757.s001.zip › Data/Monotherapy.xlsx]

## Sheet: 24h
Strain NO.		No treatment		Colistin			Meropenem			Tigecycline			Fosfomycin			Fusidic acid			Rifampin			Sulbactam
	Murine NO.		Log 10	Colistin	Log 10	Δlog	Meropenem	Log 10	Δlog	Tigecycline	Log 10	Δlog	Fosfomycin	Log 10	Δlog	Fusidic acid	Log 10	Δlog	Rifampin	Log 10	Δlog	Sulbactam	Log 10	Δlog
AB-1	1	7210000	6.85794	55000	4.74036	-2.11757	932000	5.96942	-0.888519	9000	3.95424	-2.90369	6930000	6.84073	-0.017202	6210000	6.79309	-0.0648437	14500	4.16137	-2.69657	108000	5.03342	-1.82451
	2	7360000	6.86688	16300	4.21219	-2.65469	3430000	6.53529	-0.331584	8200	3.91381	-2.95306	5160000	6.71265	-0.154228	4650000	6.66745	-0.199425	25100	4.39967	-2.4672	214000	5.33041	-1.53646
	3	6120000	6.78675	42500	4.62839	-2.15836	2890000	6.4609	-0.325854	87000	4.93952	-1.84723	8960000	6.95231	0.165557	2130000	6.32838	-0.458372	10500	4.02119	-2.76556	344000	5.53656	-1.25019
	4	8480000	6.9284	26900	4.42975	-2.49864	4170000	6.62014	-0.30826	13300	4.12385	-2.80454	918000	5.96284	-0.965553	5860000	6.7679	-0.160498	9600	3.98227	-2.94612	448000	5.65128	-1.27712
	5	6420000	6.80754	46300	4.66558	-2.14195	2320000	6.36549	-0.442047	7400	3.86923	-2.9383	4300000	6.63347	-0.174067	6200000	6.79239	-0.0151433	26200	4.4183	-2.38923	255000	5.40654	-1.40099
AB-2	1	7810000	6.89265	52500	4.72016	-2.17249	6210000	6.79309	-0.0995594	8000	3.90309	-2.98956	6600000	6.81954	-0.0731071	6910000	6.83948	-0.053173	40700	4.60959	-2.28306	503000	5.70157	-1.19108
	2	6980000	6.84386	13600	4.13354	-2.71032	6930000	6.84073	-0.00312219	7600	3.88081	-2.96304	2940000	6.46835	-0.375508	3990000	6.60097	-0.242883	12900	4.11059	-2.73327	637000	5.80414	-1.03972
	3	5310000	6.72509	55600	4.74507	-1.98002	6860000	6.83632	0.11123	8900	3.94939	-2.7757	3150000	6.49831	-0.226784	3320000	6.52114	-0.203956	11800	4.07188	-2.65321	734000	5.8657	-0.859398
	4	8140000	6.91062	54700	4.73799	-2.17264	7070000	6.84942	-0.061205	11000	4.04139	-2.86923	7120000	6.85248	-0.0581444	5160000	6.71265	-0.197975	18500	4.26717	-2.64345	244000	5.38739	-1.52323
	5	7090000	6.85065	58300	4.76567	-2.08498	6760000	6.82995	-0.0206995	7100	3.85126	-2.99939	4010000	6.60314	-0.247502	2350000	6.37107	-0.479578	29600	4.47129	-2.37935	337000	5.52763	-1.32302
AB-3	1	5620000	6.74974	57600	4.76042	-1.98931	5490000	6.73957	-0.010164	13400	4.1271	-2.62263	7620000	6.88195	0.132219	6880000	6.83759	0.0878521	22000	4.34242	-2.40731	263000	5.41996	-1.32978
	2	7010000	6.84572	53800	4.73078	-2.11494	5380000	6.73078	-0.114936	86000	4.9345	-1.91122	8185000	6.91302	0.0673007	5300000	6.72428	-0.121442	30600	4.48572	-2.36	358000	5.55388	-1.29183
	3	6230000	6.79449	45100	4.65418	-2.14031	4580000	6.66087	-0.133623	78000	4.89209	-1.90239	7290000	6.86273	0.0682395	4170000	6.62014	-0.174352	11200	4.04922	-2.74527	567000	5.75358	-1.0409
	4	7630000	6.88252	37600	4.57519	-2.30734	6450000	6.80956	-0.0729648	91000	4.95904	-1.92348	3520000	6.54654	-0.335982	3480000	6.54158	-0.340945	15800	4.19866	-2.68387	661000	5.8202	-1.06232
	5	8720000	6.94052	60200	4.7796	-2.16092	3370000	6.52763	-0.412887	99000	4.99564	-1.94488	5510000	6.74115	-0.199365	3590000	6.55509	-0.385422	17360	4.23955	-2.70097	758000	5.87967	-1.06085
AB-4	1	6890000	6.83822	130000	5.11394	-1.72428	758000	5.87967	-0.95855	138000	5.13988	-1.69834	5790000	6.76268	-0.0755407	3980000	6.59988	-0.238336	16400	4.21484	-2.62338	1.21e+06	6.08279	-0.755434
	2	4900000	6.6902	93100	4.96895	-1.72125	871000	5.94002	-0.750178	260000	5.41497	-1.27522	3900000	6.59106	-0.0991315	6350000	6.80277	0.112578	25700	4.40993	-2.28026	2.27e+06	6.35603	-0.33417
	3	7180000	6.85612	148000	5.17026	-1.68586	615000	5.78888	-1.06725	88000	4.94448	-1.91164	7200000	6.85733	0.00120805	5340000	6.72754	-0.128583	14500	4.16137	-2.69476	980000	5.99123	-0.864898
	4	5590000	6.74741	84400	4.92634	-1.82107	747000	5.87332	-0.874091	290000	5.4624	-1.28501	6400000	6.80618	0.0587682	4370000	6.64048	-0.10693	26100	4.41664	-2.33077	760000	5.88081	-0.866598
	5	6320000	6.80072	237000	5.37475	-1.42597	728000	5.86213	-0.938586	180000	5.25527	-1.54544	7200000	6.85733	0.0566154	2170000	6.33646	-0.464257	9400	3.97313	-2.82759	1.93e+06	6.28556	-0.51516
AB-5	1	7170000	6.85552	248000	5.39445	-1.46107	997000	5.9987	-0.856824	9180	3.96284	-2.89268	5010000	6.69984	-0.155681	6960000	6.84261	-0.0129099	14500	4.16137	-2.69415	239000	5.3784	-1.47712
	2	6250000	6.79588	553000	5.74273	-1.05315	905000	5.95665	-0.839231	8940	3.95134	-2.84454	6100000	6.78533	-0.0105502	6090000	6.78462	-0.0112627	12700	4.1038	-2.69208	243000	5.38561	-1.41027
	3	4830000	6.68395	176000	5.24551	-1.43843	742000	5.8704	-0.813543	15200	4.18184	-2.5021	5400000	6.73239	0.0484466	7400000	6.86923	0.185285	23900	4.3784	-2.30555	96000	4.98227	-1.70168
	4	8700000	6.93952	492000	5.69197	-1.24755	643000	5.80821	-1.13131	7360	3.86688	-3.07264	2610000	6.41664	-0.522879	6760000	6.82995	-0.109573	9300	3.96848	-2.97104	160000	5.20412	-1.7354
	5	7380000	6.86806	661000	5.8202	-1.04785	802000	5.90417	-0.963882	6060	3.78247	-3.08558	3220000	6.50786	-0.3602	5230000	6.7185	-0.149555	12900	4.11059	-2.75747	241000	5.38202	-1.48604
AB-6	1	4870000	6.68753	12900	4.11059	-2.57694	6940000	6.84136	0.153831	77400	4.88874	-1.79879	5900000	6.77085	0.0833231	1870000	6.27184	-0.415687	45500	4.65801	-2.02952	538000	5.73078	-0.956747
	2	6920000	6.84011	43200	4.63548	-2.20462	7180000	6.85612	0.0160183	83720	4.92283	-1.91728	7000000	6.8451	0.00499195	3020000	6.48001	-0.360099	28100	4.44871	-2.3914	749000	5.87448	-0.965624
	3	7070000	6.84942	38100	4.58092	-2.26849	6880000	6.83759	-0.011831	13400	4.1271	-2.72231	4760000	6.67761	-0.171812	2180000	6.33846	-0.510963	22600	4.35411	-2.49531	643000	5.80821	-1.04121
	4	8190000	6.91328	44900	4.65225	-2.26104	7330000	6.8651	-0.0481799	86000	4.9345	-1.97879	4160000	6.61909	-0.294191	3930000	6.59439	-0.318891	48800	4.68842	-2.22486	556000	5.74507	-1.16821
	5	6110000	6.78604	24900	4.3962	-2.38984	7530000	6.87679	0.0907538	26600	4.42488	-2.36116	6170000	6.79029	0.00424395	3880000	6.58883	-0.197209	59000	4.77085	-2.01519	665000	5.82282	-0.96322
AB-7	1	4410000	6.64444	16300	4.21219	-2.43225	7490000	6.87448	0.230043	9360	3.97128	-2.67316	5270000	6.72181	0.077372	4050000	6.60746	-0.0369836	4550	3.65801	-2.98643	454000	5.65706	-0.987383
	2	3560000	6.55145	9720	3.98767	-2.56378	6580000	6.81823	0.266776	17000	4.23045	-2.321	4370000	6.64048	0.0890314	4240000	6.62737	0.0759159	8000	3.90309	-2.64836	267000	5.42651	-1.12494
	3	6460000	6.81023	16600	4.22011	-2.59012	7340000	6.8657	0.0554635	8400	3.92428	-2.88595	4360000	6.63949	-0.170746	1350000	6.13033	-0.679899	1910	3.28103	-3.5292	356000	5.55145	-1.25878
	4	6370000	6.80414	7600	3.88081	-2.92333	5300000	6.72428	-0.0798636	23000	4.36173	-2.44241	7200000	6.85733	0.0531931	2950000	6.46982	-0.334317	1880	3.27416	-3.52998	154000	5.18752	-1.61662
	5	7830000	6.89376	18900	4.27646	-2.6173	7180000	6.85612	-0.0376373	9020	3.95521	-2.93856	6600000	6.81954	-0.0742178	3440000	6.53656	-0.357203	5000	3.69897	-3.19479	372000	5.57054	-1.32322
AB-8	1	6270000	6.79727	39100	4.59218	-2.20509	6170000	6.79029	-0.00698238	7844	3.89454	-2.90273	3410000	6.53275	-0.264513	5780000	6.76193	-0.0353397	9500	3.97772	-2.81954	148000	5.17026	-1.62701
	2	7760000	6.88986	32200	4.50786	-2.38201	4250000	6.62839	-0.261473	20600	4.31387	-2.57599	6610000	6.8202	-0.0696603	6560000	6.8169	-0.0729579	14200	4.15229	-2.73757	280000	5.44716	-1.4427
	3	5590000	6.74741	11100	4.04532	-2.70209	3250000	6.51188	-0.235528	7540	3.87737	-2.87004	5440000	6.7356	-0.0118129	3390000	6.5302	-0.217212	19000	4.27875	-2.46866	352000	5.54654	-1.20087
	4	5860000	6.7679	8780	3.94349	-2.8244	5430000	6.7348	-0.0330978	8280	3.91803	-2.84987	3650000	6.56229	-0.205605	4060000	6.60853	-0.159372	11100	4.04532	-2.72257	460000	5.66276	-1.10514
	5	7680000	6.88536	49400	4.69373	-2.19163	4550000	6.65801	-0.22735	9080	3.95809	-2.92728	5630000	6.75051	-0.134853	6190000	6.79169	-0.0936706	29800	4.47422	-2.41114	266000	5.42488	-1.46048
AB-9	1	7170000	6.85552	16300	4.21219	-2.64333	4210000	6.62428	-0.231237	42000	4.62325	-2.23227	7390000	6.86864	0.0131253	1490000	6.17319	-0.682333	274000	5.43775	-1.41777	1.78e+06	6.25042	-0.605099
	2	7240000	6.85974	7550	3.87795	-2.98179	2260000	6.35411	-0.50563	35600	4.55145	-2.30829	8290000	6.91855	0.058816	937000	5.97174	-0.887999	398000	5.59988	-1.25986	2.97e+06	6.47276	-0.386982
	3	5200000	6.716	42700	4.63043	-2.08558	7180000	6.85612	0.140121	33400	4.52375	-2.19226	7230000	6.85914	0.143135	2200000	6.34242	-0.373581	989000	5.9952	-0.720807	1.89e+06	6.27646	-0.439542
	4	6370000	6.80414	8150	3.91116	-2.89298	3110000	6.49276	-0.311379	46800	4.67025	-2.13389	6300000	6.79934	-0.00479888	846000	5.92737	-0.876769	102000	5.0086	-1.79554	2540000	6.40483	-0.399306
	5	5320000	6.72591	23300	4.36736	-2.35856	2380000	6.37658	-0.349335	95200	4.97864	-1.74727	7900000	6.89763	0.171715	2150000	6.33244	-0.393473	97000	4.98677	-1.73914	980000	5.99123	-0.734686
AB-10	1	8170000	6.91222	14800	4.17026	-2.74196	1490000	6.17319	-0.739036	72400	4.85974	-2.05248	4310000	6.63448	-0.277745	4360000	6.63949	-0.272736	142000	5.15229	-1.75993	26000	4.41497	-2.49725
	2	7240000	6.85974	25200	4.4014	-2.45834	4350000	6.63849	-0.221249	140000	5.14613	-1.71361	5430000	6.7348	-0.124939	1830000	6.26245	-0.597287	94300	4.97451	-1.88523	65000	4.81291	-2.04683
	3	2420000	6.38382	16300	4.21219	-2.17163	5610000	6.74896	0.365147	48000	4.68124	-1.70257	7300000	6.86332	0.479507	2900000	6.4624	0.0785826	224000	5.35025	-1.03357	7600	3.88081	-2.503
	4	5260000	6.72099	37300	4.57171	-2.14928	3290000	6.5172	-0.20379	19000	4.27875	-2.44223	3130000	6.49554	-0.225441	2250000	6.35218	-0.368803	336000	5.52634	-1.19465	9400	3.97313	-2.74786
	5	1370000	6.13672	16000	4.20412	-1.9326	2220000	6.34635	0.209632	26000	4.41497	-1.72175	7340000	6.8657	0.728975	3470000	6.54033	0.403609	142000	5.15229	-0.984432	15000	4.17609	-1.96063
AB-11	1	6560000	6.8169	77200	4.88762	-1.92929	1380000	6.13988	-0.677025	944000	5.97497	-0.841932	3420000	6.53403	-0.282878	2360000	6.37291	-0.443992	93000	4.96848	-1.84842	158000	5.19866	-1.61825
	2	2290000	6.35984	85500	4.93197	-1.42787	1820000	6.26007	-0.0997641	120000	5.07918	-1.28065	4450000	6.64836	0.288525	1260000	6.10037	-0.259465	21700	4.33646	-2.02338	179000	5.25285	-1.10698
	3	1050000	6.02119	94000	4.97313	-1.04806	3520000	6.54654	0.525353	246000	5.39094	-0.630254	7080000	6.85003	0.828844	1980000	6.29667	0.275476	20400	4.30963	-1.71156	351000	5.54531	-0.475882
	4	4130000	6.61595	50500	4.70329	-1.91266	2210000	6.34439	-0.271558	342000	5.53403	-1.08192	6900000	6.83885	0.222899	9800000	6.99123	0.375276	115000	5.0607	-1.55525	250000	5.39794	-1.21801
	5	5220000	6.71767	10100	4.00432	-2.71335	1420000	6.15229	-0.565382	270000	5.43136	-1.28631	5220000	6.71767	0	700000	5.8451	-0.872572	209000	5.32015	-1.39752	160000	5.20412	-1.51355
AB-12	1	2180000	6.33846	14900	4.17319	-2.16527	2490000	6.3962	0.0577429	1040000	6.01703	-0.321423	9170000	6.96237	0.623913	3830000	6.5832	0.244742	304000	5.48287	-0.855583	563000	5.75051	-0.587948
	2	5240000	6.71933	55200	4.74194	-1.97739	2910000	6.46389	-0.255438	690000	5.83885	-0.880482	5100000	6.70757	-0.0117611	1220000	6.08636	-0.632971	195000	5.29003	-1.4293	769000	5.88593	-0.833405
	3	6450000	6.80956	23500	4.37107	-2.43849	3360000	6.52634	-0.28322	936000	5.97128	-0.838284	6320000	6.80072	-0.00884264	2200000	6.34242	-0.467137	203000	5.3075	-1.50206	457000	5.65992	-1.14964
	4	5380000	6.73078	36100	4.55751	-2.17328	1450000	6.16137	-0.569414	508000	5.70586	-1.02492	7500000	6.87506	0.144279	3660000	6.56348	-0.167301	179000	5.25285	-1.47793	561000	5.74896	-0.981819
	5	2270000	6.35603	55400	4.74351	-1.61252	2300000	6.36173	0.00570198	860000	5.9345	-0.421527	4140000	6.617	0.260974	1450000	6.16137	-0.194658	211000	5.32428	-1.03174	373000	5.57171	-0.784317

## Sheet: 48h
Strain NO.				Colistin			Meropenem			Tigecycline			Fosfomycin			Fusidic acid			Rifampin			Sulbactam
	Murine NO.	No treatment		Colistin	Log 10	Δlog	Meropenem	Log 10	Δlog	Tigecycline	Log 10	Δlog	Fosfomycin	Log 10	Δlog	Fusidic acid	Log 10	Δlog	Rifampin	Log 10	Δlog	Sulbactam	Log 10	Δlog
AB-1	1	7320000	6.86451	5900	3.77085	-3.09366	7080000	6.85003	-0.0144778	2100	3.32222	-3.54229	4010000	6.60314	-0.261367	3760000	6.57519	-0.289323	23800	4.37658	-2.48793	213000	5.32838	-1.53613
	2	5470000	6.73799	3400	3.53148	-3.20651	6290000	6.79865	0.0606633	2240	3.35025	-3.38774	6200000	6.79239	0.0544044	2960000	6.47129	-0.266696	14300	4.15534	-2.58265	91400	4.96095	-1.77704
	3	3090000	6.48996	4100	3.61278	-2.87717	7410000	6.86982	0.37986	1136	3.05538	-3.43458	3720000	6.57054	0.0805845	5800000	6.76343	0.27347	21600	4.33445	-2.1555	412000	5.6149	-0.875061
	4	5350000	6.72835	3380	3.52892	-3.19944	4280000	6.63144	-0.09691	1230	3.08991	-3.63845	4220000	6.62531	-0.103041	7170000	6.85552	0.127165	38000	4.57978	-2.14857	238000	5.37658	-1.35178
	5	4420000	6.64542	6200	3.79239	-2.85303	6170000	6.79029	0.144863	4230	3.62634	-3.01908	2260000	6.35411	-0.291314	3310000	6.51983	-0.125594	12500	4.09691	-2.54851	462000	5.66464	-0.98078
AB-2	1	5210000	6.71684	3840	3.58433	-3.13251	5930000	6.77305	0.056217	5200	3.716	-3.00083	2850000	6.45484	-0.261993	6530000	6.81491	0.0980755	3140	3.49693	-3.21991	2760	3.44091	-3.27593
	2	7100000	6.85126	3200	3.50515	-3.34611	6730000	6.82802	-0.0232433	5240	3.71933	-3.13193	2880000	6.45939	-0.391866	3950000	6.5966	-0.254661	2260	3.35411	-3.49715	2960	3.47129	-3.37997
	3	3360000	6.52634	4300	3.63347	-2.89287	4030000	6.60531	0.0789658	4320	3.63548	-2.89086	7110000	6.85187	0.32553	4080000	6.61066	0.0843209	3650	3.56229	-2.96405	1950	3.29003	-3.2363
	4	4240000	6.62737	2440	3.38739	-3.23998	7150000	6.85431	0.22694	1320	3.12057	-3.50679	3120000	6.49415	-0.133211	2110000	6.32428	-0.303083	4240	3.62737	-3	3010	3.47857	-3.1488
	5	5169000	6.71341	5570	3.74586	-2.96755	3790000	6.57864	-0.134767	3260	3.51322	-3.20019	5850000	6.76716	0.0537493	3740000	6.57287	-0.140535	2580	3.41162	-3.30179	1750	3.24304	-3.47037
AB-3	1	4470000	6.65031	3430	3.53529	-3.11501	7520000	6.87622	0.22591	43000	4.63347	-2.01684	7490000	6.87448	0.224174	4620000	6.66464	0.0143345	166000	5.22011	-1.4302	174000	5.24055	-1.40976
	2	5310000	6.72509	4080	3.61066	-3.11443	6710000	6.82672	0.101628	61400	4.78817	-1.93693	5050000	6.70329	-0.0218031	5260000	6.72099	-0.00410878	175000	5.24304	-1.48206	236000	5.37291	-1.35218
	3	6280000	6.79796	1020	3.0086	-3.78936	4080000	6.61066	-0.187299	9180	3.96284	-2.83512	4210000	6.62428	-0.173678	5390000	6.73159	-0.0663709	236000	5.37291	-1.42505	631000	5.80003	-0.99793
	4	5760000	6.76042	2580	3.41162	-3.3488	6420000	6.80754	0.0471125	43300	4.63649	-2.12393	5520000	6.74194	-0.0184834	3500000	6.54407	-0.216354	433000	5.63649	-1.12393	285000	5.45484	-1.30558
	5	7590000	6.88024	960	2.98227	-3.89797	5130000	6.71012	-0.170124	42900	4.63246	-2.24778	3370000	6.52763	-0.352612	2510000	6.39967	-0.480568	213000	5.32838	-1.55186	4968000	6.69618	-0.18406
AB-4	1	6930000	6.84073	31700	4.50106	-2.33967	6630000	6.82151	-0.0192197	209000	5.32015	-1.52059	4730000	6.67486	-0.165872	4750000	6.67669	-0.16404	1570000	6.1959	-0.644834	38700	4.58771	-2.25302
	2	4200000	6.62325	61600	4.78958	-1.83367	5740000	6.75891	0.135663	113000	5.05308	-1.57017	3910000	6.59218	-0.0310725	6910000	6.83948	0.216229	1370000	6.13672	-0.486529	69000	4.83885	-1.7844
	3	3280000	6.51587	36900	4.56703	-1.94885	6250000	6.79588	0.280006	326000	5.51322	-1.00266	3200000	6.50515	-0.0107239	8200000	6.91381	0.39794	832000	5.92012	-0.595751	50200	4.7007	-1.81517
	4	7610000	6.88138	26500	4.42325	-2.45814	4590000	6.66181	-0.219572	233000	5.36736	-1.51403	2510000	6.39967	-0.481711	8470000	6.92788	0.0464988	3680000	6.56585	-0.315537	211000	5.32428	-1.5571
	5	6460000	6.81023	17300	4.23805	-2.57219	3160000	6.49969	-0.310545	427000	5.63043	-1.1798	6250000	6.79588	-0.0143525	12600000	7.10037	0.290138	4040000	6.60638	-0.203851	106000	5.02531	-1.78493
AB-5	1	2170000	6.85552	1390	3.14301	-3.7125	6870000	6.83696	-0.0185624	5400	3.73239	-3.12313	1970000	6.29447	-0.561053	4010000	6.60314	-0.252375	3120	3.49415	-3.36136	198000	5.29667	-1.55885
	2	8190000	6.91328	4010	3.60314	-3.31014	2950000	6.46982	-0.443462	2260	3.35411	-3.55918	2040000	6.30963	-0.603654	611000	5.78604	-1.12724	3310	3.51983	-3.39346	30000	4.47712	-2.43616
	3	3670000	6.82413	7380	3.86806	-2.95607	4230000	6.62634	-0.197785	3400	3.53148	-3.29265	2390000	6.3784	-0.445728	7400000	6.86923	0.0451059	3420	3.53403	-3.2901	41000	4.61278	-2.21134
	4	1920000	6.84011	3770	3.57634	-3.26376	7380000	6.86806	0.0279503	3370	3.52763	-3.31248	1560000	6.19312	-0.646981	850000	5.92942	-0.910687	3110	3.49276	-3.34735	31000	4.49136	-2.34874
	5	3930000	6.89927	5300	3.72428	-3.175	5210000	6.71684	-0.182435	4350	3.63849	-3.26078	1260000	6.10037	-0.798903	3160000	6.49969	-0.399586	1410	3.14922	-3.75005	199000	5.29885	-1.60042
AB-6	1	6990000	6.84448	3150	3.49831	-3.34617	4050000	6.60746	-0.237022	26000	4.41497	-2.4295	588000	5.76938	-1.0751	690000	5.83885	-1.00563	4670	3.66932	-3.17516	29700	4.47276	-2.37172
	2	5140000	6.8537	3950	3.5966	-3.2571	5970000	6.77597	-0.0777239	26200	4.4183	-2.4354	502000	5.7007	-1.15299	707000	5.84942	-1.00428	3290	3.5172	-3.3365	30400	4.48287	-2.37082
	3	4087000	6.85046	2890	3.4609	-3.38956	6070000	6.78319	-0.0672737	9700	3.98677	-2.86369	694000	5.84136	-1.0091	379000	5.57864	-1.27182	1200	3.07918	-3.77128	17900	4.25285	-2.59761
	4	3240000	6.85974	4690	3.67117	-3.18857	5280000	6.72263	-0.137105	17500	4.24304	-2.6167	719000	5.85673	-1.00301	819000	5.91328	-0.946455	3690	3.56703	-3.29271	30800	4.48855	-2.37119
	5	3190000	6.85673	5320	3.72591	-3.13082	5160000	6.71265	-0.144079	16900	4.22789	-2.62884	616000	5.78958	-1.06715	426000	5.62941	-1.22732	4100	3.61278	-3.24395	51300	4.71012	-2.14661
AB-7	1	2410000	6.86982	1540	3.18752	-3.6823	5470000	6.73799	-0.131831	3150	3.49831	-3.37151	3340000	6.52375	-0.346072	5260000	6.72099	-0.148832	1240	3.09342	-3.7764	107000	5.02938	-1.84043
	2	5760000	6.76042	2520	3.4014	-3.35902	3350000	6.52504	-0.235378	2190	3.34044	-3.41998	5100000	6.70757	-0.0528523	3490000	6.54283	-0.217597	1660	3.22011	-3.54031	214000	5.33041	-1.43001
	3	4410000	6.86982	3890	3.58995	-3.27987	4270000	6.63043	-0.23939	2670	3.42651	-3.44331	2310000	6.36361	-0.506206	6370000	6.80414	-0.0656788	3950	3.5966	-3.27322	60800	4.7839	-2.08591
	4	1330000	6.72673	2970	3.47276	-3.25397	3180000	6.50243	-0.2243	1160	3.06446	-3.66227	6200000	6.79239	0.0656645	2230000	6.3483	-0.378422	2790	3.4456	-3.28112	40700	4.60959	-2.11713
	5	6580000	6.81823	4540	3.65706	-3.16117	6420000	6.80754	-0.0106909	3300	3.51851	-3.29971	8510000	6.92993	0.111704	1650000	6.21748	-0.600742	4100	3.61278	-3.20544	81700	4.91222	-1.906
AB-8	1	2070000	6.84942	3920	3.59329	-3.25613	4770000	6.67852	-0.170901	4160	3.61909	-3.23033	843000	5.92583	-0.923592	2590000	6.4133	-0.43612	30500	4.4843	-2.36512	3030	3.48144	-3.36798
	2	5850000	6.76716	2030	3.3075	-3.45966	7160000	6.85491	0.0877572	2100	3.32222	-3.44494	829000	5.91855	-0.848601	3400000	6.53148	-0.235677	12300	4.08991	-2.67725	3220	3.50786	-3.2593
	3	4950000	6.69461	3190	3.50379	-3.19081	520000	5.716	-0.978602	1460	3.16435	-3.53025	755000	5.87795	-0.816658	6100000	6.78533	0.0907246	8900	3.94939	-2.74522	3050	3.4843	-3.21031
	4	3700000	6.6721	1930	3.28556	-3.38654	6950000	6.84198	0.169887	2170	3.33646	-3.33564	626000	5.79657	-0.875524	5450000	6.7364	0.0642986	31000	4.49136	-2.18074	3900	3.59106	-3.08103
	5	6950000	6.84198	4640	3.66652	-3.17547	4480000	6.65128	-0.190707	3210	3.50651	-3.33548	510000	5.70757	-1.13441	3990000	6.60097	-0.241012	25600	4.40824	-2.43374	2140	3.33041	-3.51157
AB-9	1	4740000	6.88874	1340	3.1271	-3.76164	4450000	6.64836	-0.240381	10600	4.02531	-2.86344	4460000	6.64933	-0.239406	5330000	6.72673	-0.162014	3980	3.59988	-3.28886	50400	4.70243	-2.18631
	2	6410000	6.80686	2950	3.46982	-3.33704	3170000	6.50106	-0.305799	20800	4.31806	-2.48879	2250000	6.35218	-0.454676	4290000	6.63246	-0.174401	1770	3.24797	-3.55888	45600	4.65896	-2.14789
	3	4360000	6.63949	3130	3.49554	-3.14394	5250000	6.72016	0.0806728	30900	4.48996	-2.14953	4230000	6.62634	-0.0131461	4220000	6.62531	-0.014174	4210	3.62428	-3.0152	34700	4.54033	-2.09916
	4	5100000	6.85126	3850	3.58546	-3.2658	3310000	6.51983	-0.33143	20500	4.31175	-2.5395	2200000	6.34242	-0.508836	5330000	6.72673	-0.124531	4040	3.60638	-3.24488	30700	4.48714	-2.36412
	5	3370000	6.92273	2070	3.31597	-3.60676	5040000	6.70243	-0.220295	16700	4.22272	-2.70001	3190000	6.50379	-0.418935	4290000	6.63246	-0.290268	3730	3.57171	-3.35102	24900	4.3962	-2.52653
AB-10	1	3240000	6.85974	5590	3.74741	-3.11233	4250000	6.62839	-0.23135	3460	3.53908	-3.32066	824000	5.91593	-0.943811	7370000	6.86747	0.00772892	250000	5.39794	-1.4618	1500	3.17609	-3.68365
	2	6320000	6.80072	2950	3.46982	-3.3309	5280000	6.72263	-0.0780832	1520	3.18184	-3.61887	1000000	6	-0.800717	8440000	6.92634	0.125625	775000	5.8893	-0.911415	1080	3.03342	-3.76729
	3	5310000	6.72509	1530	3.18469	-3.5404	3290000	6.5172	-0.207899	4550	3.65801	-3.06708	1280000	6.10721	-0.617885	7380000	6.86806	0.142962	670000	5.82607	-0.89902	3600	3.5563	-3.16879
	4	3360000	6.86688	3830	3.5832	-3.28368	3570000	6.55267	-0.31421	2500	3.39794	-3.46894	772000	5.88762	-0.979261	2350000	6.37107	-0.49581	396000	5.5977	-1.26918	2570	3.40993	-3.45694
	5	4490000	6.65225	4080	3.61066	-3.04159	2260000	6.35411	-0.298138	5440	3.7356	-2.91665	2310000	6.36361	-0.288634	5320000	6.72591	0.0736653	873000	5.94101	-0.711232	7500	3.87506	-2.77719
AB-11	1	2330000	6.8651	1540	3.18752	-3.67758	4520000	6.65514	-0.209966	281000	5.44871	-1.4164	3380000	6.52892	-0.336187	5420000	6.734	-0.131105	1640	3.21484	-3.65026	690	2.83885	-4.02625
	2	5400000	6.73239	3420	3.53403	-3.19837	5600000	6.74819	0.0157943	169000	5.22789	-1.50451	4460000	6.64933	-0.0830589	4500000	6.65321	-0.0791812	3240	3.51055	-3.22185	4310	3.63448	-3.09792
	3	6220000	6.79379	5270	3.72181	-3.07198	3020000	6.48001	-0.313783	150000	5.17609	-1.6177	4070000	6.60959	-0.184196	7110000	6.85187	0.0580792	2500	3.39794	-3.39585	3050	3.4843	-3.30949
	4	6120000	6.78675	2170	3.33646	-3.45029	4290000	6.63246	-0.154294	260000	5.41497	-1.37178	1570000	6.1959	-0.590852	6930000	6.84073	0.0539818	1500	3.17609	-3.61066	2040	3.30963	-3.47712
	5	3260000	6.86094	3360	3.52634	-3.3346	3370000	6.52763	-0.333307	163000	5.21219	-1.64875	4250000	6.62839	-0.232548	2260000	6.35411	-0.506828	3590	3.55509	-3.30584	4100	3.61278	-3.24815
AB-12	1	3370000	6.86747	3510	3.54531	-3.32216	5050000	6.70329	-0.164176	219000	5.34044	-1.52702	818000	5.91275	-0.954714	1240000	6.09342	-0.774046	2580	3.41162	-3.45585	31200	4.49415	-2.37331
	2	5390000	6.92376	13100	4.11727	-2.80649	6280000	6.79796	-0.125802	114000	5.0569	-1.86686	663000	5.82151	-1.10225	2360000	6.37291	-0.55085	3500	3.54407	-3.37969	21600	4.33445	-2.58931
	3	4500000	6.87506	3470	3.54033	-3.33473	4130000	6.61595	-0.259111	402000	5.60423	-1.27084	728000	5.86213	-1.01293	9340000	6.97035	0.0952856	2170	3.33646	-3.5386	50800	4.70586	-2.1692
	4	3610000	6.8202	9650	3.98453	-2.83567	2620000	6.4183	-0.4019	314000	5.49693	-1.32327	853000	5.93095	-0.889252	3480000	6.54158	-0.278622	3430	3.53529	-3.28491	41100	4.61384	-2.20636
	5	6230000	6.79449	7580	3.87967	-2.91482	1080000	6.03342	-0.761064	410000	5.61278	-1.1817	915000	5.96142	-0.833067	5280000	6.72263	-0.0718541	2640	3.4216	-3.37288	51800	4.71433	-2.08016
